# Supplementary material for: Exploring Patterns of Self-Harm in Autistic Adults Using the Card Sort Task for Self-Harm
Source: Autism. 2026 Jun 8;30(7):1802–15. doi: 10.1177/13623613261447926 (PMC13287349; doi:10.1177/13623613261447926)
Supplement: sj-R-4-aut-10.1177_13623613261447926 – Supplemental material for Exploring Patterns of Self-Harm in Autistic Adults Using the Card Sort Task for Self-Harm [file sj-R-4-aut-10.1177_13623613261447926.R]

## install  packages
library('tidyverse')
library("dplyr")
library("rockchalk")
library("tableone")
library("psych")
library("GrpString")
library("LagSequential")
library("tidyr")
library("stringr")
library("reshape2")
library("stringr")
library("ggplot2")
library("Gmisc")
library("grid")
library("janitor")
library("qgraph")

## read data file 0 this is combined file of Qualtrics and card sort codes
catsdata3<-read.csv("catsdata_withhand.csv", header=TRUE)

## subset data to include only valid tested participants
catsdata4<-subset(catsdata3, status=="Tested")

## select particpants who scored over 134 on CATI or identified as autistic
## this also remove prepandemic participants 
cats_aut<-subset(catsdata4, autism=="Autistic"| cati_tot>=134)
describe(cats_aut)

## remove participant 122a who followed incorrect procedure
cats_aut1<-cats_aut[-c(14),]

## change name back to cats_aut
cats_aut<-cats_aut1

##########################################################################
#################  PRODUCE DEMOGRAPHICS TABLE  ###########################
##########################################################################

## define categorical variables
## this is for all participants

catVars <- c("ethnicity")

# set the variables that you want to include in demographics table
vars1<-c("age", "cati_tot", "ethnicity", "gender", "mentalhealth_current", "status",
        "neurodevt")

table1 <- CreateTableOne(vars = vars1, data = cats_aut)

table1

## write to file
demo_tab_tested <- print(table1, quote = FALSE, 
                         noSpaces = TRUE, printToggle = FALSE)
write.csv(demo_tab_tested, file = "2903_demo_tab_all.csv")

## this is to explore the data to get some means, age range and stuff
describe(cats_aut)

## this is to check how many participants are over cutoff on the CATI
cats_aut$cati_tot

## code mental health diagnoses to check frequency
cats_aut$mentalhealth_which<-str_replace_all(cats_aut$mentalhealth_which, 
                                              c("1"="Depression",
                                              "2"="Anxiety", 
                                              "3"="Bipolar disorder",
                                              "4"="Schizophrenia",
                                              "5"="Anorexia",
                                              "6"="Bulimia",
                                              "7"="Another mental health condition",
                                              "8"="Prefer not to say"))

## then count frequency of each
freq_mh <- sort(table(unlist(strsplit(cats_aut$mentalhealth_which, ","))),  
               decreasing = TRUE)
# Create frequency table of mental health conditions
freq_mh

##########################################################################
###################  now work out main change in score in VAS ############
##########################################################################

## subset participant number and VAS scores

VAS<-subset(cats_aut[,c(1,65:66)])
describe(VAS)
# Save the data in two different vector
before <- VAS$Mood..pre.post.
after <- VAS$Mood..post.
# Compute t-test
res <- t.test(before, after, paired = TRUE)
res


##############################################################################
#############  frequency of card use at each time point  #####################
##############################################################################

##separate out coding data file into time points so that we can check 
## frequency of cards at time points
## select participant number and code sequence by selecting columns 2 and 64

catscode<-subset(cats_aut[,c(2,63)])

## this script separates the codes after each time point into different cells in the
## dataframe so timepoint data can be analyses separately
catscode[c('Sequence', 'After')]<-
  str_split_fixed(catscode$Sequence.most.recent.episode, '\\[A]',
                  2)
catscode[c('Sequence', 'Immediately_After')]<-
  str_split_fixed(catscode$Sequence, '\\[IA]',
                  2)
catscode[c('Sequence', 'Self_harm')]<-
  str_split_fixed(catscode$Sequence, '\\[SH]',
                  2)
catscode[c('Sequence', 'Immediately_Before')]<-
  str_split_fixed(catscode$Sequence, '\\[IB]',
                  2)
catscode[c('Sequence', 'One_hour')]<-
  str_split_fixed(catscode$Sequence, '\\[1H]',
                  2)
catscode[c('Sequence', 'One_day')]<-
  str_split_fixed(catscode$Sequence, '\\[1D]',
                  2)
catscode[c('Sequence', 'One_week')]<-
  str_split_fixed(catscode$Sequence, '\\[1W]',
                  2)
catscode[c('Sequence', 'One_month')]<-
  str_split_fixed(catscode$Sequence, '\\[1M]',
                  2)
catscode[c('Sequence', 'Six_months')]<-
  str_split_fixed(catscode$Sequence, '\\[6M]',
                  2)
catscode[c('Sequence', 'Longer_than_six')]<-
  str_split_fixed(catscode$Sequence, '\\[L6M]',
                  2)

## This is to create a frequency chart of the use of each type of card at 
## each time point
## count off the instances of each letter in each timepoint column to 
## give frequency of each card type at each time point
## create vectors names after time points to store the results
## r reports an error but the script works
Handwritten<-str_count(catscode[4:13], "H")
After<-str_count(catscode[4:13], "F")
Support<-str_count(catscode[4:13], "E")
Behaviours<-str_count(catscode[4:13], "D")
Events<-str_count(catscode[4:13], "C")
Emotions<-str_count(catscode[4:13], "B")
Thoughts<-str_count(catscode[4:13], "A")

## create separate chart of handwritten cards
Handwritten

Emotions
## then use these count vectors to create a dataframe with columns relating 
## to card types

class.df1<- data.frame(Handwritten, After, Support, Behaviours, Events, 
                      Emotions, Thoughts)

class.df1

## would be interesting to have totals for each column 

class.df1$Timepoints<-c("After", "Immediately after", "Self-harm", "Immediately before", 
                       "One hour", 
                       "One day", "One week", "One month", "Six months", 
                       "Longer than six months")


## This is producing the chart without handwritten cards 
class.df<- data.frame(After, Support, Behaviours, Events, 
                      Emotions, Thoughts)

class.df

## add column with time point names
## you should be able to do this by linking back to the original dataframe column
## names rather than entering them manually
## if I get a chance I will work this out but, for now, this works

class.df$times<-c("After", "Imm_after", "Self_harm", "Imm_before", 
                  "One_hour", 
                  "One_day", "One_week", "One_month", "Six_months", 
                  "Longer_than_six")

class.df

## change this to a factor variable 
class.df$times<-as.factor(class.df$times)

## you need to 'melt' or reorder the data frame so that ggplot can plot it
melt_time<-melt(class.df, id="times")

melt_time

## state the level order so that the chart prints in the correct order
level_order<-c("Longer_than_six", "Six_months", "One_month", 
               "One_week", "One_day",  "One_hour",  "Imm_before", "Self_harm",  
               "Imm_after", "After")                                    


## mow produce a line graph of the data
## to create the plot you need to run all three of these
## I don't know why but the image format is corrupted in the first two
## then the third one produces a plot 
## probably these could be joined together for efficiency
## I don't know why I have to produce plots in a number of steps? 

timecard<-ggplot(melt_time, aes(x=factor(times, level=level_order), 
                                y=value, group=variable, 
                                colour=variable)) + 
  geom_line(linewidth=4) + geom_point() +
  labs(x = ' ', y = 'Number of cards', color = 'Card Type') +
  scale_color_manual(values=c('Red','Magenta', 'Gold', 'Dark blue', 
                              'Blue2', 'Purple')) + 
  theme(axis.text.x = element_text(angle=90, hjust=1))


timecard1<-timecard+scale_x_discrete(breaks=
                                                  c("Longer_than_six", "Six_months", "One_month", 
                                                    "One_week", "One_day",  "One_hour",  "Imm_before", 
                                                    "Self_harm",  "Imm_after", "After"), labels=
                                                  c("Longer than\n 6 months", "6 months\n before", 
                                                    "1 month\n before", 
                                                    "1 week\n before", 
                                                    "1 day\n before", 
                                                    "1 hour\n before", 
                                                    "Immediately\n before", 
                                                    "Self-harm", "Immediately\n after", "Afterwards"))

pdf("3001_time_card_type4.pdf", height=10, width=15)
timecard1+theme(axis.text.x = element_text(face="plain", size=20, angle=-45, hjust=0),
                axis.text.y = element_text(size =20),
                axis.title.y = element_text(size=20, 
                                            margin=margin(t=0, r=20, b=0, l=0)),  
                legend.position = "right", legend.text = element_text(size=14))

dev.off()


##############################################################################
####################  Frequency of cards at each time point ##################
##############################################################################

## now count the frequency of cards at each time point 
## afterwards frequency
freq_A <- sort(table(unlist(strsplit(catscode$After, " "))),      # Create frequency table
               decreasing = TRUE)

freq_A<-as.data.frame(freq_A)
freq_A<-rename(freq_A, card_code=Var1, After_freq=Freq)
freq_A

## Immediately afterwards card frequency
freq_IA<-sort(table(unlist(strsplit(catscode$Immediately_After, " "))), 
              decreasing = TRUE)
freq_IA
freq_IA<-as.data.frame(freq_IA)
freq_IA<-rename(freq_IA, card_code=Var1, IA_freq=Freq)

## self-harm frequency
freq_SH<-sort(table(unlist(strsplit(catscode$Self_harm, " "))), 
              decreasing = TRUE)

freq_SH<-as.data.frame(freq_SH)
freq_SH<-rename(freq_SH, card_code=Var1, SH_freq=Freq)

## Immediately before frequency
freq_IB<-sort(table(unlist(strsplit(catscode$Immediately_Before, " "))), 
              decreasing = TRUE)

freq_IB<-as.data.frame(freq_IB)
freq_IB<-rename(freq_IB, card_code=Var1, IB_freq=Freq)

## one hour before frequency
freq_1H<-sort(table(unlist(strsplit(catscode$One_hour, " "))), 
              decreasing = TRUE)
freq_1H

freq_1H<-as.data.frame(freq_1H)
freq_1H<-rename(freq_1H, card_code=Var1, H_freq=Freq)

## one day before frequency
freq_1D<-sort(table(unlist(strsplit(catscode$One_day, " "))), 
              decreasing = TRUE)
freq_1D

freq_1D<-as.data.frame(freq_1D)
freq_1D<-rename(freq_1D, card_code=Var1, D_freq=Freq)

## one week before frequency
freq_1W<-sort(table(unlist(strsplit(catscode$One_week, " "))), 
              decreasing = TRUE)
freq_1W

freq_1W<-as.data.frame(freq_1W)
freq_1W<-rename(freq_1W, card_code=Var1, W_freq=Freq)

## one month before frequency
freq_1M<-sort(table(unlist(strsplit(catscode$One_month, " "))), 
              decreasing = TRUE)
freq_1M

freq_1M<-as.data.frame(freq_1M)
freq_1M<-rename(freq_1M, card_code=Var1, M_freq=Freq)

## 6 months before frequency
freq_6M<-sort(table(unlist(strsplit(catscode$Six_months, " "))), 
              decreasing = TRUE)
freq_6M

freq_6M<-as.data.frame(freq_6M)
freq_6M<-rename(freq_6M, card_code=Var1, M6_freq=Freq)


freq_L6M<-sort(table(unlist(strsplit(catscode$Longer_than_six, " "))), 
               decreasing = TRUE)
freq_L6M<-as.data.frame(freq_L6M)
freq_L6M<-rename(freq_L6M, card_code=Var1, LM6_freq=Freq)

freq_time<-merge(freq_L6M, freq_6M, by="card_code", all=TRUE)

## this combines them into a dataset
freq_time1<-merge(freq_time, freq_1M, by="card_code", 
                  all = TRUE)
freq_time2<-merge(freq_time1, freq_1W, by="card_code", 
                  all = TRUE)
freq_time3<-merge(freq_time2, freq_1D, by="card_code", 
                  all = TRUE)
freq_time4<-merge(freq_time3, freq_1H, by="card_code", 
                  all = TRUE)
freq_time5<-merge(freq_time4, freq_IB, by="card_code", 
                  all = TRUE)
freq_time6<-merge(freq_time5, freq_SH, by="card_code", 
                  all = TRUE)
freq_time7<-merge(freq_time6, freq_IA, by="card_code", 
                  all = TRUE)
freq_time8<-merge(freq_time7, freq_A, by="card_code", 
                  all = TRUE)

## this script gets a bit jumbled up but this is where I am platting change in 
## card use over time 
## this changes NAs to zero frequency rather than missing data
View(freq_time8)

## remove first row which has counted spaces
freq_time8<-freq_time8[-1,]


## then total each column 2: 11 to find the total number
## of cards used at each time point
cardtime_tot<-colSums(freq_time8[,2:11], na.rm=TRUE)
cardtime_tot

cardtime_tot


cardtotal<-sum(cardtime_tot)
cardtotalmean<-cardtotal/29
cardtotalmean
cardtimeas.data.frame<-as.data.frame(cardtime_tot)

## then divide each total by 29 to get the mean

cardtime_mean<-cardtime_tot/29
cardtime_mean<-as.table(cardtime_mean)
cardtime_mean
cardtime_mean<-as.data.frame(cardtime_mean)

cardtime_mean$Freq<-round(cardtime_mean$Freq, 2)

laBels<-c("Longer than 6 months before", "6 months before", "1 month before", "1 week before", 
          "1 day before", "1 hour before", 
          "Immediately before", "Self-harm", "Immediately after", "Afterwards")

## plot as bar chart.  This works and is script from the paper.  
chart<-ggplot(cardtime_mean, aes(x=Var1, y=Freq)) + 
  geom_bar(stat = "identity", width=0.5) 

chart1<-chart+scale_x_discrete(breaks=
                                       c("LM6_freq", "M6_freq", "M_freq", 
                                         "W_freq", "D_freq",  "H_freq",  "IB_freq", 
                                         "SH_freq",  "IA_freq", "After_freq"), labels=
                                       c("Longer than\n 6 months", "6 months\n before", 
                                         "1 month\n before", 
                                         "1 week\n before", 
                                         "1 day\n before", 
                                         "1 hour\n before", 
                                         "Immediately\n before", 
                                         "Self-harm", "Immediately\n after", "Afterwards"))

chart2<-chart1+xlab(" ") + ylab("Mean no of cards selected/ participant")

pdf("0502_bar_chart.pdf", height=10, width=15)
chart2+theme(axis.text.x = element_text(face="plain", size=20, angle=-45, hjust=0),
                axis.text.y = element_text(size =20),
                axis.title.y = element_text(size=20, 
                                            margin=margin(t=0, r=20, b=0, l=0)),  
                legend.position = "right", legend.text = element_text(size=14))
dev.off()


## then plot this to create similar frequency plot to Townsend et al 2016 to 
## identify high, medium and low frequency cards

freq_time8[is.na(freq_time8)]<-0

freq_time9<-cbind(colSums(freq_time8[,2:11], na.rm=TRUE))

View(freq_time9)


## what is all this actually doing?- you need this bit
freq_time<-freq_time8[-c(1),]
freq_time<-freq_time8

## NOT SURE IF WE NEED THIS
## select cards that appear at least 5 times at any time point
## this is some script that I have used to count cards that are used at least x times
## at each time point 
freq_track<-subset(freq_time %>% filter((LM6_freq > 8 | M6_freq > 8 | M_freq > 8 | 
                                           W_freq > 8 | D_freq > 8 | H_freq > 8 | IB_freq > 8 |
                                           SH_freq> 8 | IA_freq > 8 | After_freq > 8))) 

View(freq_track)

freq_track
melt_freq<-melt(freq_track, id="card_code")

## this plot creates a plot with frequency of cards at different time points
## we could also plot change in use of high frequency cards?  
## we didn't use this in the paper and it doesn't work but used to could be tweaked

pdf("0706_time_frequency_code_table.pdf", height=10, width=20)
ggplot(melt_freq, aes(x=variable, y=value, group=card_code, 
                      colour=card_code)) + 
  geom_line() + geom_point() + 
  theme(axis.text.x = element_text(angle=90, hjust=1))
dev.off()


############################################################################
############################FREQUENCY ANALYSIS #############################
############################################################################

## rename file catscode 
catscode<-cats_aut

## this script counts the frequency of unique units of text in a character string
## separated by space
freq_x <- sort(table(unlist(strsplit(catscode$Sequence.most.recent.episode, " "))),      # Create frequency table
               decreasing = TRUE)

## retain time cards (rows1-10), space (row 94) and 
## removes handwritten cards, participant numbers (rows 120-149) 
## to leave just frequency of card sort cards
freq_code<-freq_x[c(1:118, 151:153, 155)]
freq_code

## create table of handwritten cards for the appendix 
handcards<-freq_x[c(119:120, 154, 156:304)]
handcards<-as.data.frame(handcards)

handcards

freq_code<-as.data.frame(freq_code)
freq_code$Freq<-as.numeric(freq_code$Freq)
freq_code$Var1<-as.character(freq_code$Var1)

## reorder in descending alphabetical order so it is easy to see missing cards
sort.df<-with(freq_code, freq_code[order(Var1),])


## now we can easily see that the unused cards are 
## C15, D04, D07, D16, E16

## add unused card codes
freq_code[nrow(freq_code)+1,]=list("C15", "0")
freq_code[nrow(freq_code)+1,]=list("D04", "0")
freq_code[nrow(freq_code)+1,]=list("D07", "0")
freq_code[nrow(freq_code)+1,]=list("D16", "0")
freq_code[nrow(freq_code)+1,]=list("E16", "0")

## check data frame

freq_code1<-freq_code

## this creates a new object where the cards are ordered alphabetically
freq_code2<-freq_code1[order(freq_code1$Var1),]
View(freq_code2)

## copy this dataset to create a new one and recode variables so that you can 
## easily produce a plot
## subset data without time point cards to produce a plot of just how often each card is selected
freq_code1<-freq_code[c(11:127),]

freq_code1$Var1<-as.factor(freq_code1$Var1)
freq_code1$Freq<-as.numeric(freq_code1$Freq)
freq_code1

## plot frequency graph so that you can choose the cutoff for high, medium and 
## low frequency cards

pdf("0502_frequency table1.pdf", height=10, width=20)
ggplot(freq_code1, aes(x=reorder(Var1, -Freq), y=Freq, group=1)) + 
  geom_line() + geom_point() + 
  theme(axis.text.x = element_text(angle=90, hjust=1)) +
  scale_y_continuous(breaks = round(seq(min(freq_code1$Freq), max(freq_code1$Freq), 
                                        by = 2), 1))
dev.off()

###########################################################################
## produce table of card wording with frequency of use ####################
###########################################################################

## read the files of the card codes and card wording
carddata<-read.csv('Card_codes.csv', header=FALSE)

carddata
## rename card code variable so that it matches frequency table
## so the matching variable is clearly identifiable
carddata1<-rename(carddata, Var1=V1)

## merge card names file with card frequency list  
freq_card_code<-merge(carddata1, freq_code, by="Var1")

freq_card_code$Freq<-as.numeric(freq_card_code$Freq)
## reorder list in descending order so that you can see the 
## high, medium and low frequency items


freq_card_code1<-freq_card_code[order(-freq_card_code$Freq),]

## add a column with cutoffs based on the cutoffs that you observe in the
## frequency plot
## you can change the cut offs according to how you interpret the frequency plot

freq_card_code1<-freq_card_code1 %>% mutate(Group =
                     case_when(Freq < 7 ~ "Low", 
                               Freq <= 17 ~ "Medium",
                               Freq >= 18 ~ "High"))
View(freq_card_code1)
freq_card_code1

## subset without time cards to save in supplementary in data file 

## save card frequency table as .csv to include in supplementary
export <- freq_card_code1[c(11:127),1:3]
write.csv(export, file="card_frequency_supplementary.csv", row.names=FALSE)

## this file we need to save the results of the frequency analysis and add a letter to each 
## high value card for the lag sequential analysis
## then use a look up to substitute values in the sequence analyis

##############################################################################
#########################  LAG SEQUENTIAL ANALYSIS ###########################
##############################################################################

## this section could be improved by automating the removal of the handwritten cards
## here we just use our other file of coded strings because first of all 
## we coded without handwritten cards
## thus, instead open the data file without handwritten cards

catscode1<-read.csv('catsdata_nohand.csv', header = TRUE)
catscode3<-catscode1

## select participants that we want so remove p101, 102a, 133, 151, 166, 122a
catscode3<-catscode3[c(3:14, 16:28, 30, 32:34),]

## first separate the code string from the participant number 
catscode3[c('Participant', 'Code')]<-
  str_split_fixed(catscode3$Sequence.most.recent.episode, 'a/ ',
                  2)

## remove the time points don't need just leave [6M] and [SH]

remove<-c("\\[L6M] ", "\\[1M] ", "\\[1W] ", "\\[1D] ", "\\[1H] ", 
          "\\[IB] ", "\\[IA] ",  "\\[A] ")

catscode3$Code<-str_remove_all(catscode3$Code, paste(remove, collapse = "|"))

## need to add code for each group to this table, then letter for chain analysis then
## need to automatically look up for each option

## now replace medium and low frequency cards with MF and LF respectively
## replace medium frequency item codes with MF
## add column to data with LF for low frequency, MF for medium frequency
## letters for high frequency

## subset to include only cards retained for the analysis 
freq_card_code2<-freq_card_code1[c(5, 10:127),]
freq_card_code1<-freq_card_code2

## recode into single letters because this is what is needed to generate frequency matrix
## and lag sequence analysis
## this adds a new column of matrixcode and adds letters in sequence
freq_card_code1$matrixcode <-  letters[seq_len(nrow(freq_card_code1))]

## then recode MF and LF 
## recode everything in the medium group to s for the matrixcode

freq_card_code1$matrixcode[freq_card_code1$Group=="Medium"]<-"s"
freq_card_code1$matrixcode[freq_card_code1$Group=="Low"]<-"t"

## now create a new variable in catscode3 with individual letters 
## which recodes variable code into a new variable using letters in 
## freq_card_code1


##############################################################################  
######################## CREATE A FREQUENCY MATRIX ###########################
##############################################################################

## GrpString package will create a frequency transition matrix from a character string
## but it needs the data in single character string 

## replace codes with single digit character strings 
## replace MF with a; replace LF with b
## replace [6M] with c and [SH] with d
## replace the remaining high frequency cards with alphabet letters e onwards

named_vector<-setNames(freq_card_code1$matrixcode, freq_card_code1$Var1)                                         
named_vector
str(freq_card_code1)

## this script works - use escape named vector to substitute single characters
## in string for                                        
escaped_named_vector <- 
  setNames(named_vector, str_replace_all(names(named_vector), "(\\[|\\])", "\\\\\\1"))
                                         
catscode3$Code<-str_replace_all(catscode3$Code, escaped_named_vector)

## this lets you look up the value or a code
(named_vector["C25"])                              

## remove spaces
catscode3$Code<-str_replace_all(catscode3$Code, " ", "")
catscode3$Code
## now run frequency transition matrix

## create transition matrix 
TransMx(catscode3$Code)

## this creates the frequency matrix
matrix<-TransMx(catscode3$Code)
matrix$Transition_Matrix

## this is then creating a matrix out of the frequency matrix output
freqs<-matrix$Transition_Matrix
freqs

## this adds rownames
## can we now add column names and rownames with card codes?
## again could this be automated?  

codes<-c("a", "b", "c", "d", "e", 
                   "f", "g", "h", "i", "j", 
                   "k", "l", "m", "n", "o", 
                   "p", "q", "r", "s", "t")

rownames(freqs)<-codes

## this removes the first column which repeats row names
freqs<-freqs[,-1]

## check that frequencies is a matrix
freqs<-as.matrix(freqs)
freqs

## now you can run use the lagSequential
output<-sequential(freqs, labels = NULL, lag=1, adjacent=TRUE, onezero=NULL,
           tailed=2, permtest=FALSE, nperms=10)

## check the script runs and you can view the output in the window
## then you can add the labels using the codes vector
## now you need to replace the labels
## this script labels the lag sequential output with the correct card codes
## this time add card names from lookup table 

## create a vector of the renamed named_vector so that you have the correct row
## and column names

newnames<-named_vector[c(1:19,119)]
newnames
names(newnames)[c(19,20)] <- c("MF", "LF")

codes<-names(newnames)
codes<-as.vector(codes)
## then run lag sequential 
output2<-sequential(freqs, labels = codes, 
                    lag=1, adjacent=TRUE, onezero=NULL,
                    tailed=2, permtest=FALSE, nperms=10)


## now look to see which of the adjusted residuals is over 2.5

## round values for ease of interpretation
adjres<-round(output2$adjres, 2)
yules<-round(output2$YulesQ, 2)
kappa<-round(output2$kappas, 2)
pk<-round(output2$pk)

matrix_adjres<-output2$adjres

## now I need to include the additional transitions in the table 

adjres_res2

which(output2$p<0.05)
which(output2$z>2.5)
adjres_res2<-which(output2$adjres>2.5)
adjres_res<-which(output2$adjres>1.9)
Yules_res<-which(output2$YulesQ>.5)
str(Yules_res)
as.vector(Yules_res)
str(Yules_res)

## round values for ease of interpretation
adjres<-round(output2$adjres, 2)
yules<-round(output2$YulesQ, 2)
kappa<-round(output2$kappas, 2)
pk<-round(output2$pk, 2)

matrix_adjres<-output2$adjres


## draw out antecedent and sequitur for each significant transition
k20 <- arrayInd(20, dim(matrix_adjres))
ant20<-rownames(matrix_adjres)[k20[,1]]
seq20<-colnames(matrix_adjres)[k20[,2]]
ant20
seq20
k25 <- arrayInd(25, dim(matrix_adjres))
ant25<-rownames(matrix_adjres)[k25[,1]]
seq25<-colnames(matrix_adjres)[k25[,2]]
ant25
seq25
k31 <- arrayInd(31, dim(matrix_adjres))
ant31<-rownames(matrix_adjres)[k31[,1]]
seq31<-colnames(matrix_adjres)[k31[,2]]
ant31
seq31
k34 <- arrayInd(34, dim(matrix_adjres))
ant34<-rownames(matrix_adjres)[k34[,1]]
seq34<-colnames(matrix_adjres)[k34[,2]]
ant34
seq34
k38 <- arrayInd(38, dim(matrix_adjres))
ant38<-rownames(matrix_adjres)[k38[,1]]
seq38<-colnames(matrix_adjres)[k38[,2]]
ant38
seq38
k48 <- arrayInd(48, dim(matrix_adjres))
ant48<-rownames(matrix_adjres)[k48[,1]]
seq48<-colnames(matrix_adjres)[k48[,2]]
ant48
seq48
k50 <- arrayInd(50, dim(matrix_adjres))
ant50<-rownames(matrix_adjres)[k50[,1]]
seq50<-colnames(matrix_adjres)[k50[,2]]
ant50
seq50
k51 <- arrayInd(51, dim(matrix_adjres))
ant51<-rownames(matrix_adjres)[k51[,1]]
seq51<-colnames(matrix_adjres)[k51[,2]]
ant51
seq51
k68 <- arrayInd(68, dim(matrix_adjres))
ant68<-rownames(matrix_adjres)[k68[,1]]
seq68<-colnames(matrix_adjres)[k68[,2]]
ant68
seq68
k69 <- arrayInd(69, dim(matrix_adjres))
ant69<-rownames(matrix_adjres)[k69[,1]]
seq69<-colnames(matrix_adjres)[k69[,2]]
ant69
seq69
k77 <- arrayInd(77, dim(matrix_adjres))
ant77<-rownames(matrix_adjres)[k77[,1]]
seq77<-colnames(matrix_adjres)[k77[,2]]
ant77
seq77
k88 <- arrayInd(88, dim(matrix_adjres))
ant88<-rownames(matrix_adjres)[k88[,1]]
seq88<-colnames(matrix_adjres)[k88[,2]]
ant88
seq88
k91 <- arrayInd(91, dim(matrix_adjres))
ant91<-rownames(matrix_adjres)[k91[,1]]
seq91<-colnames(matrix_adjres)[k91[,2]]
ant91
seq91
k101 <- arrayInd(101, dim(matrix_adjres))
ant101<-rownames(matrix_adjres)[k101[,1]]
seq101<-colnames(matrix_adjres)[k101[,2]]
ant101
seq101
k122 <- arrayInd(122, dim(matrix_adjres))
ant122<-rownames(matrix_adjres)[k122[,1]]
seq122<-colnames(matrix_adjres)[k122[,2]]
ant122
seq122
k145 <- arrayInd(145, dim(matrix_adjres))
ant145<-rownames(matrix_adjres)[k145[,1]]
seq145<-colnames(matrix_adjres)[k145[,2]]
ant145
seq145
k167 <- arrayInd(167, dim(matrix_adjres))
ant167<-rownames(matrix_adjres)[k167[,1]]
seq167<-colnames(matrix_adjres)[k167[,2]]
ant167
seq167
k188 <- arrayInd(188, dim(matrix_adjres))
ant188<-rownames(matrix_adjres)[k188[,1]]
seq188<-colnames(matrix_adjres)[k188[,2]]
ant188
seq188
k203 <- arrayInd(203, dim(matrix_adjres))
ant203<-rownames(matrix_adjres)[k203[,1]]
seq203<-colnames(matrix_adjres)[k203[,2]]
ant203
seq203
k206 <- arrayInd(206, dim(matrix_adjres))
ant206<-rownames(matrix_adjres)[k206[,1]]
seq206<-colnames(matrix_adjres)[k206[,2]]
ant206
seq206
k228 <- arrayInd(228, dim(matrix_adjres))
ant228<-rownames(matrix_adjres)[k228[,1]]
seq228<-colnames(matrix_adjres)[k228[,2]]
ant228
seq228
k229 <- arrayInd(229, dim(matrix_adjres))
ant229<-rownames(matrix_adjres)[k229[,1]]
seq229<-colnames(matrix_adjres)[k229[,2]]
ant229
seq229
k244 <- arrayInd(244, dim(matrix_adjres))
ant244<-rownames(matrix_adjres)[k244[,1]]
seq244<-colnames(matrix_adjres)[k244[,2]]
ant244
seq244
k263 <- arrayInd(263, dim(matrix_adjres))
ant263<-rownames(matrix_adjres)[k263[,1]]
seq263<-colnames(matrix_adjres)[k263[,2]]
ant263
seq263
k270 <- arrayInd(270, dim(matrix_adjres))
ant270<-rownames(matrix_adjres)[k270[,1]]
seq270<-colnames(matrix_adjres)[k270[,2]]
ant270
seq270
k275 <- arrayInd(275, dim(matrix_adjres))
ant275<-rownames(matrix_adjres)[k275[,1]]
seq275<-colnames(matrix_adjres)[k275[,2]]
ant275
seq275
k282 <- arrayInd(282, dim(matrix_adjres))
ant282<-rownames(matrix_adjres)[k282[,1]]
seq282<-colnames(matrix_adjres)[k282[,2]]
ant282
seq282
k294 <- arrayInd(294, dim(matrix_adjres))
ant294<-rownames(matrix_adjres)[k294[,1]]
seq294<-colnames(matrix_adjres)[k294[,2]]
ant294
seq294
k317 <- arrayInd(317, dim(matrix_adjres))
ant317<-rownames(matrix_adjres)[k317[,1]]
seq317<-colnames(matrix_adjres)[k317[,2]]
ant317
seq317
k322 <- arrayInd(322, dim(matrix_adjres))
ant322<-rownames(matrix_adjres)[k322[,1]]
seq322<-colnames(matrix_adjres)[k322[,2]]
ant322
seq322
k335 <- arrayInd(335, dim(matrix_adjres))
ant335<-rownames(matrix_adjres)[k335[,1]]
seq335<-colnames(matrix_adjres)[k335[,2]]
ant335
seq335
k336 <- arrayInd(336, dim(matrix_adjres))
ant336<-rownames(matrix_adjres)[k336[,1]]
seq336<-colnames(matrix_adjres)[k336[,2]]
ant336
seq336
k349 <- arrayInd(349, dim(matrix_adjres))
ant349<-rownames(matrix_adjres)[k349[,1]]
seq349<-colnames(matrix_adjres)[k349[,2]]
ant349
seq349
k364 <- arrayInd(364, dim(matrix_adjres))
ant364<-rownames(matrix_adjres)[k364[,1]]
seq364<-colnames(matrix_adjres)[k364[,2]]
ant364
seq364
k381 <- arrayInd(381, dim(matrix_adjres))
ant381<-rownames(matrix_adjres)[k381[,1]]
seq381<-colnames(matrix_adjres)[k381[,2]]
ant381
seq381
k400 <- arrayInd(400, dim(matrix_adjres))
ant400<-rownames(matrix_adjres)[k400[,1]]
seq400<-colnames(matrix_adjres)[k400[,2]]
ant400
seq400


## create vectors of results for each transition
## this could be more automated and draw on the look up table 

results20<-c(ant20, seq20, adjres[20], yules[20], pk[20])
results25<-c(ant25, seq25, adjres[25], yules[25], pk[25])
results31<-c(ant31, seq31, adjres[31], yules[31], pk[31])
results34<-c(ant34, seq34, adjres[34], yules[34], pk[34])
results38<-c(ant38, seq38, adjres[38], yules[38], pk[38])
results48<-c(ant48, seq48, adjres[48], yules[48], pk[48])
results50<-c(ant50, seq50, adjres[50], yules[50], pk[50])
results77<-c(ant77, seq77, adjres[77], yules[77], pk[77])
results88<-c(ant88, seq88, adjres[88], yules[88], pk[88])
results91<-c(ant91, seq91, adjres[91], yules[91], pk[91])
results101<-c(ant101, seq101, adjres[101], yules[101], pk[101])
results122<-c(ant122, seq122, adjres[122], yules[122], pk[122])
results145<-c(ant145, seq145, adjres[145], yules[145], pk[145])
results167<-c(ant167, seq167, adjres[167], yules[167], pk[167])
results188<-c(ant188, seq188, adjres[188], yules[188], pk[188])
results203<-c(ant203, seq203, adjres[203], yules[203], pk[203])
results206<-c(ant206, seq206, adjres[206], yules[206], pk[206])
results228<-c(ant228, seq228, adjres[228], yules[228], pk[228])
results229<-c(ant229, seq229, adjres[229], yules[229], pk[229])
results244<-c(ant244, seq244, adjres[244], yules[244], pk[244])
results263<-c(ant263, seq263, adjres[263], yules[263], pk[263])
results270<-c(ant270, seq270, adjres[270], yules[270], pk[270])
results275<-c(ant275, seq275, adjres[275], yules[275], pk[275])
results282<-c(ant282, seq282, adjres[282], yules[282], pk[282])
results294<-c(ant294, seq294, adjres[294], yules[294], pk[294])
results317<-c(ant317, seq317, adjres[317], yules[317], pk[317])
results322<-c(ant322, seq322, adjres[322], yules[322], pk[322])
results335<-c(ant335, seq335, adjres[335], yules[335], pk[335])
results336<-c(ant336, seq336, adjres[336], yules[336], pk[336])
results349<-c(ant349, seq349, adjres[349], yules[349], pk[349])
results364<-c(ant364, seq364, adjres[364], yules[364], pk[364])
results381<-c(ant381, seq381, adjres[381], yules[381], pk[381])
results400<-c(ant400, seq400, adjres[400], yules[400], pk[400])

resultsmatrix<-rbind(results20, results25, results31, results34, results38, 
                     results48, results50, results77, results88, results91, 
                     results101, results122, results145, results167, results188,
                     results203, results206, results228, results229, results244, 
                     results263, results270, results275, results282, results294, 
                     results317, results322, results335, results336, results349, 
                     results364, results381, results400)

sorted_results <- resultsmatrix[order(resultsmatrix[, 3], decreasing=TRUE), ]

colnames(sorted_results) <- c("Antecedent", "Sequitur", "Adjusted residual", 
                              "Yules q", "kappa p")
rownames(sorted_results)<-NULL
sorted_results1<-as.data.frame(sorted_results)

sorted_results

## here should be able to replace values using original look up table plus 
## add LF for low frequency and MF for medium frequency

results_name<-as.data.frame(freq_card_code1[,1:2], drop=false)
results_name

resultsname<-subset(freq_card_code1, Group == "High")
resultsname<-as.data.frame(resultsname)
View(resultsname)

freq_card_code1

results_name[,1:2]

## add LF and MF
resultsname[nrow(resultsname) + 1,] = c("MF","Medium frequency items", 
                                        "0", "High", "s")
resultsname[nrow(resultsname) + 1,] = c("LF","Low frequency items", 
                                        "0", "High", "t")

resultsname

sorted_results1$Antecedent<-str_replace_all(sorted_results1$Antecedent, "t", "Low frequency items")
sorted_results1$Sequitur<-str_replace_all(sorted_results1$Sequitur, "t", "Low frequency items")

sorted_results1<-as.data.frame(sorted_results1)
sorted_results1

write.csv(sorted_results1, file='2307_results.csv')


####################################################################################
###################. NOW PRODUCE A STATE TRANSITION DIAGRAM ########################
####################################################################################

## rename as output 3 in case you make an error
output3<-output2

## save the output as a matrix
matrix1<-as.matrix(output2$adjres)

## replaces values of less than 2.0 with zero
matrix1[matrix1 < 2.0] <- 0

##run graph
qgraph(matrix1)

## improve presentation
## node labels
laBels<-c("6\nmonths", "self-harm", "agitated", "exhausted", 
          "mental\npain", "depressed", "self-\nhatred", "no\nescape",
          "burden", "not tell\nanyone", "anxious", "trapped", "hopeless",
          "access to\nmeans", "impulse", "worse", "better", "worthless",
          "medium", "low")

## create groups 
groUps<-list(c(1:2), c(3, 14:15), c(10), c(4:9, 11:13, 18), 
             c(16,17), c(19:20))

## I actually remove the legend, but here's the script anyway
names(groUps) <- 
  c("Time points", "Behaviours", "Thoughts", "Emotions", 
    "Afterwards", "Grouped items")      

shApe=c("square", "square", "circle", "circle","circle",
        "circle", "circle","circle","circle","circle",
        "circle", "circle","circle","circle","circle",
        "circle", "circle","circle","circle","circle")


pdf("2608_state_trans.pdf", width=16, height=16)
qgraph1<-qgraph(matrix1, labels=laBels, label.scale.equal=TRUE, 
                groups=groUps, palette="colorblind", legend=FALSE, vsize=9,
                shape=shApe, fade=FALSE)
dev.off()

pdf("2608_state_trans.png", width=16, height=16)
qgraph1<-qgraph(matrix1, labels=laBels, label.scale.equal=TRUE, 
                groups=groUps, palette="colorblind", legend=FALSE, vsize=9,
                shape=shApe, fade=FALSE)
dev.off()
